# Supplementary material for: Cadmium Activates EGFR/STAT5 Signaling to Overcome Calcium Chelation and Promote Epithelial to Mesenchymal Transition
Source: Biomolecules. 2023 Jan 6;13(1):116. doi: 10.3390/biom13010116 (PMC9855692; doi:10.3390/biom13010116)
Supplement: Supplementary file 1 [file biomolecules-13-00116-s001.zip]

Archive with 1 entries (1 files):
- biomolecules-2000992-supplementary.pdf
